# Supplementary material for: Waterborne Polyurethane Acrylates Preparation towards 3D Printing for Sewage Treatment
Source: Materials (Basel). 2022 May 5;15(9):3319. doi: 10.3390/ma15093319 (PMC9104063; doi:10.3390/ma15093319)
Supplement: Supplementary file 1 [file materials-15-03319-s001.zip]

Archive with 1 entries (1 files):
- materials-1706880-supplementary.pdf
